# Supplementary material for: The Effects of Dietary Supplementation of Chestnut Tannic Acid on the Growth Performance, Gut Morphology and Microbiota of Weaned Piglets
Source: Metabolites. 2025 Jul 15;15(7):477. doi: 10.3390/metabo15070477 (PMC12300185; doi:10.3390/metabo15070477)
Supplement: Supplementary file 1 [file metabolites-15-00477-s001.zip]

Archive with 1 entries (1 files):
- metabolites-3703105-supplementary.pdf
